# Supplementary material for: Expression of epigenetic pathway related genes in association with PD-L1, ER/PgR and MLH1 in endometrial carcinoma
Source: PLoS One. 2022 Feb 28;17(2):e0264014. doi: 10.1371/journal.pone.0264014 (PMC8884513; doi:10.1371/journal.pone.0264014)
Supplement: S1 Table — (XLSX) [file pone.0264014.s006.xlsx]

## Sheet: Sheet 1 - processed_data_102221
processed_data_102221
	Diagnosis	stage	LVI	BRD4	DNMT3b	ER	HDAC9	KAT6	PR	PDL1	Age.At.Diagnosis	Vital.Status	Survival.Time..Months.	stage_group	Age_group	BRD4_group	DNMT3b_group	ER_group	HDAC9_group	KAT6_group	PR_group
1	S	I	N	300	290	245	280	160	150	NE	63	0	13	I/II	<median	>=median	>=median	>=median	>=median	>=median	>=median
2	S	IV	Y	280	230	140	240	185	205	NE	58	0	13	III/IV	<median	>=median	>=median	>=median	>=median	>=median	>=median
3	EH	III	Y	260	75	120	240	100	190	E	63	0	7	III/IV	<median	>=median	<median	>=median	>=median	>=median	>=median
4	S	I	N	300	210	0	300	215	20	E	79	0	12	I/II	>=median	>=median	>=median	<median	>=median	>=median	<median
5	S	III	Y	290	250	0	205	120	7.5	NE	80	0	7	III/IV	>=median	>=median	>=median	<median	>=median	>=median	<median
6	S	I	N	300	265	210	275	265	170	E	64	0	10	I/II	<median	>=median	>=median	>=median	>=median	>=median	>=median
7	EH	I	N	290	160	270	270	195	0	E	56	0	14	I/II	<median	>=median	>=median	>=median	>=median	>=median	<median
8	EH	III	Y	230	120	210	40	40	205	NE	71	0	12	III/IV	>=median	>=median	>=median	>=median	<median	<median	>=median
9	EH	NA	Y	220	55	105	155	120	180	E	84	0	9	NA	>=median	>=median	<median	>=median	>=median	>=median	>=median
10	CCC	III	Y	220	200	0	5	170	2.5	E	56	0	7	III/IV	<median	>=median	>=median	<median	<median	>=median	<median
11	CCC	III	Y	280	290	0	165	135	0	E	71	0	8	III/IV	>=median	>=median	>=median	<median	>=median	>=median	<median
12	EH	NA	N	200	170	165	190	130	285	NE	65	0	9	NA	>=median	>=median	>=median	>=median	>=median	>=median	>=median
13	CCC	III	Y	120	80	0	5	2.5	0	NE	56	0	8	III/IV	<median	<median	<median	<median	<median	<median	<median
14	CCC	I	Y	0	2	0	0	0	0	NE	69	1	15	I/II	>=median	<median	<median	<median	<median	<median	<median
15	S	NA	Y	300	240	0	230	220	42.5	NE	78	1	19	NA	>=median	>=median	>=median	<median	>=median	>=median	<median
16	EL	I	N	110	20	125	55	60	195	NE	71	1	109	I/II	>=median	<median	<median	>=median	<median	<median	>=median
17	S	IV	N	280	280	150	100	120	170	NE	70	1	33	III/IV	>=median	>=median	>=median	>=median	<median	>=median	>=median
18	S	III	Y	300	130	40	70	190	0	NE	70	1	12	III/IV	>=median	>=median	>=median	<median	<median	>=median	<median
19	S	III	Y	260	35	5	120	110	0	E	73	1	28	III/IV	>=median	>=median	<median	<median	<median	>=median	<median
20	S	III	Y	285	230	0	200	120	2.5	E	66	1	20	III/IV	>=median	>=median	>=median	<median	>=median	>=median	<median
21	CCC	I	N	225	195	0	205	110	5	NE	70	1	35	I/II	>=median	>=median	>=median	<median	>=median	>=median	<median
22	EL	I	N	140	5	120	180	110	140	NE	65	0	114	I/II	>=median	<median	<median	>=median	>=median	>=median	>=median
23	CCC	III	Y	95	2.5	0	20	10	0	NE	62	1	10	III/IV	<median	<median	<median	<median	<median	<median	<median
24	S	IV	Y	290	85	270	70	180	2.5	E	86	1	31	III/IV	>=median	>=median	<median	>=median	<median	>=median	<median
25	S	IV	Y	225	90	50	150	75	110	E	78	1	36	III/IV	>=median	>=median	<median	<median	>=median	<median	>=median
26	EL	NA	N	200	40	245	150	130	300	NE	51	0	130	NA	<median	>=median	<median	>=median	>=median	>=median	>=median
27	EL	I	N	200	180	290	180	40	250	NE	65	1	72	I/II	>=median	>=median	>=median	>=median	>=median	<median	>=median
28	EH	II	Y	220	175	285	110	90	25	E	76	1	142	I/II	>=median	>=median	>=median	>=median	<median	>=median	<median
29	S	I	N	280	300	170	275	260	185	NE	61	0	69	I/II	<median	>=median	>=median	>=median	>=median	>=median	>=median
30	EL	I	N	135	120	290	65	15	300	NE	53	0	149	I/II	<median	<median	>=median	>=median	<median	<median	>=median
31	EL	I	N	230	50	195	205	135	170	E	59	0	148	I/II	<median	>=median	<median	>=median	>=median	>=median	>=median
32	EL	I	N	100	5	230	120	40	250	NE	75	0	146	I/II	>=median	<median	<median	>=median	<median	<median	>=median
33	EL	I	N	62.5	0	90	20	30	215	E	59	0	143	I/II	<median	<median	<median	<median	<median	<median	>=median
34	CCC	IV	Y	170	150	0	92.5	40	0	NE	75	1	35	III/IV	>=median	<median	>=median	<median	<median	<median	<median
35	EL	NA	N	190	190	280	165	150	300	E	82	1	87	NA	>=median	<median	>=median	>=median	>=median	>=median	>=median
36	S	III	Y	170	60	0	210	75	2.5	NE	61	0	19	III/IV	<median	<median	<median	<median	>=median	<median	<median
37	CCC	I	N	2.5	135	0	170	120	0	E	72	0	106	I/II	>=median	<median	>=median	<median	>=median	>=median	<median
38	CCC	I	Y	40	45	0	0	10	7.5	NE	64	0	46	I/II	<median	<median	<median	<median	<median	<median	<median
39	CCC	III	N	270	240	0	210	40	10	NE	59	0	52	III/IV	<median	>=median	>=median	<median	>=median	<median	<median
40	CCC	I	N	60	0	0	2.5	45	0	NE	27	0	153	I/II	<median	<median	<median	<median	<median	<median	<median
41	EL	I	N	60	35	125	30	50	165	NE	59	0	140	I/II	<median	<median	<median	>=median	<median	<median	>=median
42	EH	I	N	120	65	102.5	30	90	150	E	55	0	139	I/II	<median	<median	<median	<median	<median	>=median	>=median
43	EL	I	N	100	0	90	5	100	270	NE	59	0	137	I/II	<median	<median	<median	<median	<median	>=median	>=median
44	EH	I	N	200	10	80	50	65	75	E	62	1	128	I/II	<median	>=median	<median	<median	<median	<median	<median
45	EL	III	Y	75	2.5	60	125	35	255	NE	55	0	136	III/IV	<median	<median	<median	<median	<median	<median	>=median
46	EL	I	N	50	0	50	0	10	160	NE	63	0	136	I/II	<median	<median	<median	<median	<median	<median	>=median
47	S	III	Y	180	2.5	80	115	50	30	NE	71	0	136	III/IV	>=median	<median	<median	<median	<median	<median	<median
48	EH	I	N	200	160	160	70	60	290	NE	73	0	134	I/II	>=median	>=median	>=median	>=median	<median	<median	>=median
49	S	I	N	250	100	250	195	90	275	E	80	1	61	I/II	>=median	>=median	<median	>=median	>=median	>=median	>=median
50	EL	NA	N	135	20	110	30	50	230	NE	51	0	130	NA	<median	<median	<median	>=median	<median	<median	>=median
51	S	I	N	280	180	235	185	100	160	NE	79	1	46	I/II	>=median	>=median	>=median	>=median	>=median	>=median	>=median
52	EL	NA	N	140	0	180	50	75	275	NE	52	0	129	NA	<median	<median	<median	>=median	<median	<median	>=median
53	EH	I	N	200	205	165	190	100	140	NE	61	0	118	I/II	<median	>=median	>=median	>=median	>=median	>=median	>=median
54	CCC	III	N	80	85	0	42.5	50	0	E	81	1	16	III/IV	>=median	<median	<median	<median	<median	<median	<median
55	EH	III	Y	250	265	205	275	155	230	NE	65	1	39	III/IV	>=median	>=median	>=median	>=median	>=median	>=median	>=median
56	S	III	Y	230	175	230	160	40	0	NE	91	1	13	III/IV	>=median	>=median	>=median	>=median	>=median	<median	<median
57	EL	I	N	65	5	70	10	5	180	NE	53	0	126	I/II	<median	<median	<median	<median	<median	<median	>=median
58	EH	I	N	125	15	180	50	65	245	E	69	1	88	I/II	>=median	<median	<median	>=median	<median	<median	>=median
59	EL	I	N	105	90	60	65	40	65	E	63	0	125	I/II	<median	<median	<median	<median	<median	<median	<median
60	EL	I	N	220	170	300	145	35	300	NE	60	0	126	I/II	<median	>=median	>=median	>=median	>=median	<median	>=median
61	EH	NA	Y	35	55	20	5	25	0	E	67	0	58	NA	>=median	<median	<median	<median	<median	<median	<median
62	S	II	N	300	180	85	170	220	0	E	67	0	124	I/II	>=median	>=median	>=median	<median	>=median	>=median	<median
63	EL	NA	N	55	30	65	110	20	60	NE	58	1	105	NA	<median	<median	<median	<median	<median	<median	<median
64	EL	I	N	65	45	50	40	45	150	NE	53	0	121	I/II	<median	<median	<median	<median	<median	<median	>=median
65	EH	III	Y	280	190	130	195	100	180	E	39	0	119	III/IV	<median	>=median	>=median	>=median	>=median	>=median	>=median
66	EH	II	N	290	80	60	62.5	170	5	E	71	0	119	I/II	>=median	>=median	<median	<median	<median	>=median	<median
67	CCC	NA	N	150	160	22.5	280	100	150	E	65	1	21	NA	>=median	<median	>=median	<median	>=median	>=median	>=median
68	EL	I	N	250	180	200	280	160	255	E	65	0	119	I/II	>=median	>=median	>=median	>=median	>=median	>=median	>=median
69	EL	I	N	20	0	70	0	60	200	NE	70	1	54	I/II	>=median	<median	<median	<median	<median	<median	>=median
70	CCC	II	N	180	10	50	290	85	0	E	59	0	116	I/II	<median	<median	<median	<median	>=median	<median	<median
71	EL	II	N	190	160	180	70	50	190	NE	57	0	116	I/II	<median	<median	>=median	>=median	<median	<median	>=median
72	EL	II	N	210	160	255	205	150	280	E	36	0	120	I/II	<median	>=median	>=median	>=median	>=median	>=median	>=median
73	EL	NA	N	150	25	225	150	0	265	NE	76	1	54	NA	>=median	<median	<median	>=median	>=median	<median	>=median
74	EH	I	Y	60	0	145	17.5	85	45	NE	61	1	102	I/II	<median	<median	<median	>=median	<median	<median	<median
75	EH	NA	Y	235	235	260	180	100	260	NE	61	1	27	NA	<median	>=median	>=median	>=median	>=median	>=median	>=median
76	EL	I	N	200	110	135	200	70	170	NE	61	1	71	I/II	<median	>=median	<median	>=median	>=median	<median	>=median
77	EH	IV	Y	220	155	195	40	90	205	NE	62	1	23	III/IV	<median	>=median	>=median	>=median	<median	>=median	>=median
78	EL	I	N	80	40	125	2.5	50	220	NE	53	0	111	I/II	<median	<median	<median	>=median	<median	<median	>=median
79	CCC	I	N	260	200	0	260	0	NA	E	61	0	109	I/II	<median	>=median	>=median	<median	>=median	<median	NA
80	EH	II	Y	200	25	240	210	50	280	NE	58	1	46	I/II	<median	>=median	<median	>=median	>=median	<median	>=median
81	EH	III	Y	0	0	0	0	30	130	NE	62	1	51	III/IV	<median	<median	<median	<median	<median	<median	>=median
82	EL	I	N	160	60	240	200	120	270	NE	61	0	106	I/II	<median	<median	<median	>=median	>=median	>=median	>=median
83	EL	I	N	270	260	300	225	150	300	E	73	0	106	I/II	>=median	>=median	>=median	>=median	>=median	>=median	>=median
84	CCC	III	Y	210	150	2.5	95	95	0	E	46	1	65	III/IV	<median	>=median	>=median	<median	<median	>=median	<median
85	EL	I	Y	190	45	270	200	135	220	E	59	0	99	I/II	<median	<median	<median	>=median	>=median	>=median	>=median
86	S	III	Y	280	195	270	260	30	40	NE	77	1	17	III/IV	>=median	>=median	>=median	>=median	>=median	<median	<median
87	S	I	N	200	145	50	170	120	2.5	E	73	1	28	I/II	>=median	>=median	>=median	<median	>=median	>=median	<median
88	S	III	Y	270	225	40	105	140	0	E	75	1	20	III/IV	>=median	>=median	>=median	<median	<median	>=median	<median
89	EH	I	Y	25	40	0	2.5	30	0	NE	53	1	32	I/II	<median	<median	<median	<median	<median	<median	<median
90	S	III	Y	250	160	210	220	170	30	NE	55	0	76	III/IV	<median	>=median	>=median	>=median	>=median	>=median	<median
91	S	I	N	275	280	0	260	0	2.5	NE	68	1	27	I/II	>=median	>=median	>=median	<median	>=median	<median	<median
92	CCC	III	N	5	200	0	0	10	0	NE	69	0	67	III/IV	>=median	<median	>=median	<median	<median	<median	<median
93	S	III	Y	230	0	2.5	220	50	2.5	E	68	1	38	III/IV	>=median	>=median	<median	<median	>=median	<median	<median
94	EH	I	Y	220	25	225	75	160	300	NE	74	1	51	I/II	>=median	>=median	<median	>=median	<median	>=median	>=median
95	S	III	N	290	160	275	240	80	0	E	67	0	62	III/IV	>=median	>=median	>=median	>=median	>=median	<median	<median
96	S	I	N	205	225	0	25	190	0	E	83	0	59	I/II	>=median	>=median	>=median	<median	<median	>=median	<median
97	S	III	N	230	240	0	280	220	5	NE	67	0	59	III/IV	>=median	>=median	>=median	<median	>=median	>=median	<median
98	EH	I	Y	140	120	0	22.5	95	0	E	59	0	56	I/II	<median	<median	>=median	<median	<median	>=median	<median
99	S	I	N	300	290	275	215	200	300	E	59	0	52	I/II	<median	>=median	>=median	>=median	>=median	>=median	>=median
100	EH	I	Y	170	85	140	105	30	110	E	58	0	43	I/II	<median	<median	<median	>=median	<median	<median	>=median
101	EH	III	Y	240	35	2.5	135	185	110	NE	47	0	41	III/IV	<median	>=median	<median	<median	<median	>=median	>=median
102	EH	I	Y	170	215	115	80	160	0	E	67	0	18	I/II	>=median	<median	>=median	>=median	<median	>=median	<median
103	EH	I	Y	140	115	110	65	20	25	E	55	0	30	I/II	<median	<median	<median	>=median	<median	<median	<median
104	S	I	N	280	280	80	280	140	35	NE	92	0	22	I/II	>=median	>=median	>=median	<median	>=median	>=median	<median
105	EH	I	N	100	10	20	5	30	15	NE	71	0	21	I/II	>=median	<median	<median	<median	<median	<median	<median
106	S	III	Y	290	220	0	200	175	2.5	NE	69	0	12	III/IV	>=median	>=median	>=median	<median	>=median	>=median	<median
